# Supplementary material for: The Invasive Anemone Condylactis sp. of the Coral Reef as a Source of Sulfur- and Nitrogen-Containing Metabolites and Cytotoxic 5,8-Epidioxy Steroids
Source: Metabolites. 2023 Mar 7;13(3):392. doi: 10.3390/metabo13030392 (PMC10056678; doi:10.3390/metabo13030392)
Supplement: Supplementary file 1 [file metabolites-13-00392-s001.zip]

Archive with 1 entries (1 files):
- metabolites-2248589 - Supplementary Material.pdf
